# Supplementary material for: Development of a Dengue Virus Serotype-Specific Non-Structural Protein 1 Capture Immunochromatography Method
Source: Sensors (Basel). 2021 Nov 24;21(23):7809. doi: 10.3390/s21237809 (PMC8659457; doi:10.3390/s21237809)
Supplement: Supplementary file 1 [file sensors-21-07809-s001.zip]

Archive with 4 entries (3 files):
- sensors-1449645-supplementary/
- sensors-1449645-supplementary/Figure S1.pdf
- sensors-1449645-supplementary/Table S1.xls
- sensors-1449645-supplementary/Tables S2 and S3.pdf
