# Supplementary material for: Development of a Dengue Virus Serotype-Specific Non-Structural Protein 1 Capture Immunochromatography Method
Source: Sensors (Basel). 2021 Nov 24;21(23):7809. doi: 10.3390/s21237809 (PMC8659457; doi:10.3390/s21237809)
Supplement: Supplementary file 1 [file sensors-21-07809-s001.zip › sensors-1449645-supplementary/Table S1.xls]

## Sheet: Sequence Data
Table S1. NS1 protein amino acid sequences.
Virus	Accession number	1	2	3	4	5	6	7	8	9	10	11	12	13	14	15	16	17	18	19	20	21	22	23	24	25	26	27	28	29	30	31	32	33	34	35	36	37	38	39	40	41	42	43	44	45	46	47	48
DENV-1-virus-Mochizuki	AB074760.1	D	S	G	C	V	V	N	W	K	G	R	E	L	K	C	G	S	G	I	F	V	T	N	E	V	H	T	W	T	E	Q	Y	K	F	Q	A	D	S	P	K	R	L	S	A	A	I	G	K
DENV-1-Nauru-1974	M23027.1	.	.	.	.	.	I	.	.	.	.	.	.	.	.	.	.	.	.	.	.	.	.	.	.	.	.	.	.	.	.	.	.	.	.	.	.	.	.	.	.	.	.	.	.	.	.	.	.
DENV-1-1	LC410183	.	.	.	.	.	I	.	.	.	.	.	.	.	.	.	.	.	.	.	.	.	.	.	.	.	.	.	.	.	.	.	.	.	.	.	.	.	.	.	.	.	.	.	.	.	.	.	.
DENV-1-3	LC652828	.	.	.	.	.	I	.	.	.	.	.	.	.	.	.	.	.	.	.	.	.	.	.	.	.	.	.	.	.	.	.	.	.	.	.	.	.	.	.	.	.	.	.	.	.	.	.	.
DENV-1-2	LC652827	.	.	.	.	.	I	.	.	.	.	.	.	.	.	.	.	.	.	.	.	.	.	.	.	.	.	.	.	.	.	.	.	.	.	.	.	.	.	.	.	.	.	.	.	.	.	.	.
DENV-2 virus-16681	U87411.1	.	.	.	.	.	.	S	.	.	N	K	.	.	.	.	.	.	.	.	.	I	.	D	N	.	.	.	.	.	.	.	.	.	.	.	P	E	.	.	S	K	.	A	S	.	.	Q	.
DENV-2-TM19-013	MZ636801	.	.	.	.	.	.	S	.	.	N	K	.	.	.	.	.	.	.	.	.	I	.	D	N	.	.	.	.	.	.	.	.	.	.	.	P	E	.	.	S	K	.	A	S	.	.	Q	.
DENV-2-3	LC410184	.	.	.	.	.	.	S	.	.	N	K	.	.	.	.	.	.	.	.	.	I	.	D	N	.	.	.	.	.	.	.	.	.	.	.	P	E	.	.	S	K	.	A	S	.	.	Q	.
DENV-2-1	LC410190	.	.	.	.	.	.	S	.	.	N	K	.	.	.	.	.	.	.	.	.	I	.	D	N	.	.	.	.	.	.	.	.	.	.	.	P	E	.	.	S	K	.	A	S	.	.	Q	.
DENV-2-2	LC410187	.	.	.	.	.	.	S	.	.	N	K	.	.	.	.	.	.	.	.	.	I	.	D	N	.	.	.	.	.	.	.	.	.	.	.	P	E	.	.	S	K	.	A	S	.	.	Q	.
DENV-3 virus H87	M93130.1	.	M	.	.	.	I	.	.	.	.	K	.	.	.	.	.	.	.	.	.	.	.	.	.	.	.	.	.	.	.	.	.	.	.	.	.	.	.	.	.	.	V	A	T	.	.	A	G
DENV-3-rNS1 D3/H/IMTSSA-SRI/2000/1266	AY099336.1	.	M	.	.	.	I	.	.	.	.	K	.	.	.	.	.	.	.	.	.	.	.	.	.	.	.	.	.	.	.	.	.	.	.	.	.	.	.	.	.	.	.	A	T	.	.	A	G
DENV-3-3	LC410193	.	M	.	.	.	I	.	.	.	.	K	.	.	.	.	.	.	.	.	.	.	.	.	.	.	.	.	.	.	.	.	.	.	.	.	.	.	.	.	.	.	.	A	T	.	.	A	G
DENV-3-1	LC410192	.	M	.	.	.	I	.	.	.	.	K	.	.	.	.	.	.	.	.	.	.	.	.	.	.	.	.	.	.	.	.	.	.	.	.	.	.	.	.	.	.	.	A	T	.	.	A	G
DENV-3-2	LC410194	.	M	.	.	.	I	.	.	.	.	K	.	.	.	.	.	.	.	.	.	.	.	.	.	.	.	.	.	.	.	.	.	.	.	.	.	.	.	.	.	.	.	A	T	.	.	A	G
DENV-4-rNS1 814669	AF326573.1	.	M	.	.	.	.	S	.	S	.	K	.	.	.	.	.	.	.	.	.	.	V	D	N	.	.	.	.	.	.	.	.	.	.	.	P	E	.	.	A	.	.	A	S	.	.	L	N
DENV-4 virus H241	AY947539.1	.	T	.	.	A	.	S	.	S	.	K	.	.	.	.	.	.	.	.	.	.	I	D	N	.	.	.	.	.	.	.	.	.	.	.	P	E	.	.	A	.	.	A	S	.	.	L	N
DENV-4-1	LC410196	.	M	.	.	A	.	S	.	S	.	K	.	.	.	.	.	.	.	.	.	.	I	D	N	.	.	.	.	.	.	.	.	.	.	.	P	E	.	.	A	.	.	A	S	.	.	L	N
DENV-4-2	LC410198	.	M	.	.	A	.	S	.	S	.	K	.	.	.	.	.	.	.	.	.	.	I	D	N	.	.	.	.	.	.	.	.	.	.	.	P	E	.	.	A	.	.	A	S	.	.	L	N
DENV-4-3	LC410201	.	M	.	.	A	.	S	.	S	.	K	.	.	.	.	.	.	.	.	.	.	I	D	N	.	.	.	.	.	.	.	.	.	.	.	P	E	.	.	A	.	.	A	S	.	.	L	N
Virus	Accession number	81	82	83	84	85	86	87	88	89	90	91	92	93	94	95	96	97	98	99	100	101	102	103	104	105	106	107	108	109	110	111	112	113	114	115	116	117	118	119	120	121	122	123	124	125	126	127	128
DENV-1-virus-Mochizuki	AB074760.1	E	N	D	M	K	L	T	V	V	V	G	D	V	S	G	I	L	A	Q	G	K	K	M	I	G	P	Q	P	M	E	H	K	Y	S	W	K	S	W	G	K	A	K	I	I	G	A	D	V
DENV-1-Nauru-1974	M23027.1	.	.	.	.	.	F	.	.	.	.	.	.	.	.	.	.	.	.	.	.	.	.	.	.	R	.	.	.	.	.	.	.	.	.	.	.	.	.	.	.	.	.	.	.	.	.	.	.
DENV-1-1	LC410183	.	.	.	.	.	F	.	.	.	.	.	.	.	A	.	.	.	.	.	.	.	.	.	.	R	.	.	.	.	.	.	.	.	.	.	.	N	.	.	.	.	.	.	.	.	.	.	.
DENV-1-3	LC652828	.	.	.	.	.	F	.	.	.	.	.	.	.	A	.	.	.	.	.	.	.	.	.	.	R	.	.	.	.	.	Y	.	.	.	.	.	.	.	.	.	.	.	.	.	.	.	.	.
DENV-1-2	LC652827	.	.	.	.	.	F	.	.	.	.	.	.	.	A	.	.	.	.	.	.	.	.	.	.	R	.	.	.	.	.	Y	.	.	.	.	.	.	.	.	.	.	.	.	.	.	.	.	.
DENV-2 virus-16681	U87411.1	.	.	E	V	.	.	.	I	M	T	.	.	I	K	.	.	M	Q	A	.	.	R	S	L	R	.	.	.	T	.	L	.	.	.	.	.	T	.	.	.	.	.	M	L	S	T	E	S
DENV-2-TM19-013	MZ636801	.	.	E	V	.	.	.	I	M	T	.	.	I	K	.	.	M	Q	A	.	.	R	S	L	R	.	.	.	T	.	L	.	.	.	.	.	T	.	.	.	.	.	M	L	S	T	E	S
DENV-2-3	LC410184	.	.	E	V	.	.	.	I	M	T	.	.	I	K	.	.	M	Q	A	.	.	R	S	L	R	.	.	.	T	.	L	.	.	.	.	.	T	.	.	.	.	.	M	L	S	T	E	S
DENV-2-1	LC410190	.	.	E	V	.	.	.	I	M	T	.	.	I	K	.	.	M	Q	A	.	.	R	S	L	R	.	.	.	T	.	L	.	.	.	.	.	A	.	.	.	.	.	M	L	S	T	E	L
DENV-2-2	LC410187	.	.	E	V	.	.	.	I	M	T	.	.	I	K	.	.	M	Q	A	.	.	R	S	L	R	.	.	.	T	.	L	.	.	.	.	.	T	.	.	.	.	.	M	L	S	T	E	S
DENV-3 virus H87	M93130.1	.	.	.	I	.	.	.	.	.	.	.	.	I	T	.	V	.	E	.	.	.	R	T	L	T	.	.	.	.	.	L	.	.	.	.	.	T	.	.	L	.	.	.	V	T	.	E	T
DENV-3-rNS1 D3/H/IMTSSA-SRI/2000/1266	AY099336.1	.	.	N	I	.	.	.	.	.	.	.	.	T	L	.	V	.	E	.	.	.	R	T	L	T	.	.	.	.	.	L	.	.	.	.	.	T	.	.	.	.	.	.	V	T	.	E	T
DENV-3-3	LC410193	.	.	N	I	.	.	.	.	.	.	.	.	T	I	.	V	.	E	.	.	.	R	T	L	T	.	.	.	.	.	L	.	.	.	.	.	T	.	.	.	.	.	.	V	T	.	E	T
DENV-3-1	LC410192	.	.	N	I	.	.	.	.	.	.	.	.	T	I	.	V	.	E	.	.	.	R	T	L	T	.	.	.	.	.	L	.	.	.	.	.	T	.	.	.	.	.	.	V	T	.	E	T
DENV-3-2	LC410194	.	.	N	I	.	.	.	.	.	.	.	.	T	I	.	V	.	E	.	.	.	R	T	L	T	.	.	.	.	.	L	.	.	.	.	.	T	.	.	.	.	.	.	V	T	.	E	T
DENV-4-rNS1 814669	AF326573.1	.	G	G	H	D	.	.	.	.	A	.	.	.	K	.	V	.	T	K	.	.	R	A	L	T	.	P	V	S	D	L	.	.	.	.	.	T	.	.	.	.	.	.	F	T	P	E	A
DENV-4 virus H241	AY947539.1	.	G	G	H	D	.	.	.	.	A	.	.	.	K	.	V	.	S	K	.	.	R	A	L	A	.	P	V	N	D	L	.	.	.	.	.	T	.	.	.	.	.	.	F	T	P	E	A
DENV-4-1	LC410196	.	G	G	H	D	.	.	.	.	A	.	.	.	K	.	V	.	S	K	.	.	.	A	L	A	.	P	V	N	D	L	.	.	.	.	.	T	.	.	.	.	.	.	F	T	P	E	T
DENV-4-2	LC410198	.	G	G	H	D	.	.	.	.	A	.	.	.	K	.	V	.	S	K	.	.	R	A	L	A	.	P	V	N	D	L	.	.	.	.	.	T	.	.	.	.	.	.	F	T	P	E	T
DENV-4-3	LC410201	.	G	G	H	D	.	.	.	.	A	.	.	.	K	.	V	.	S	K	.	.	R	A	L	A	.	P	V	N	D	L	.	.	.	.	.	T	.	.	.	.	.	.	F	T	P	E	T
Virus	Accession number	161	162	163	164	165	166	167	168	169	170	171	172	173	174	175	176	177	178	179	180	181	182	183	184	185	186	187	188	189	190	191	192	193	194	195	196	197	198	199	200	201	202	203	204	205	206	207	208
DENV-1-virus-Mochizuki	AB074760.1	G	I	F	T	T	N	I	W	L	K	L	R	D	S	Y	T	Q	V	C	D	H	R	L	M	S	A	A	I	K	D	S	R	A	V	H	A	D	M	G	Y	W	I	E	S	E	K	N	E
DENV-1-Nauru-1974	M23027.1	.	.	.	.	.	.	.	.	.	.	.	.	.	.	.	.	.	.	.	.	.	.	.	.	.	.	.	.	.	.	.	K	.	.	.	.	.	.	.	.	.	.	.	.	.	.	.	.
DENV-1-1	LC410183	.	.	.	.	.	.	.	.	.	.	.	.	.	.	.	.	.	.	.	.	.	.	.	.	.	.	.	.	.	.	.	K	.	.	.	.	.	.	.	.	.	.	.	.	.	.	.	.
DENV-1-3	LC652828	.	.	.	.	.	.	.	.	.	.	.	.	.	.	.	.	.	.	.	.	.	.	.	.	.	.	.	.	.	.	.	K	.	.	.	.	.	.	.	.	.	.	.	.	.	.	.	.
DENV-1-2	LC652827	.	.	.	.	.	.	.	.	.	.	.	.	.	.	.	.	.	.	.	.	.	.	.	.	.	.	.	.	.	.	.	K	.	.	.	.	.	.	.	.	.	.	.	.	.	.	.	.
DENV-2 virus-16681	U87411.1	.	V	.	.	.	.	.	.	.	.	.	K	E	K	Q	D	V	F	.	.	S	K	.	.	.	.	.	.	.	.	N	.	.	.	.	.	.	.	.	.	.	.	.	.	A	L	.	D
DENV-2-TM19-013	MZ636801	.	V	.	.	.	.	.	.	.	.	.	K	E	K	Q	D	A	F	.	.	P	K	.	.	.	.	.	.	.	.	N	.	.	.	.	.	.	.	.	.	.	.	.	.	A	L	.	D
DENV-2-3	LC410184	.	V	.	.	.	.	.	.	.	.	.	K	E	K	Q	D	A	F	.	.	S	K	.	.	.	.	.	.	.	.	N	.	.	.	.	.	.	.	.	.	.	.	.	.	A	L	.	D
DENV-2-1	LC410190	.	V	.	.	.	.	.	.	.	.	.	K	E	R	Q	D	V	F	.	.	S	K	.	.	.	.	.	.	.	.	N	.	.	.	.	.	.	.	.	.	.	.	.	.	A	L	.	D
DENV-2-2	LC410187	.	V	.	.	.	.	.	.	.	.	.	K	E	K	Q	D	A	F	.	.	S	K	.	.	.	.	.	.	.	.	N	.	.	.	.	.	.	.	.	.	.	.	.	.	A	L	.	D
DENV-3 virus H87	M93130.1	.	V	.	.	.	.	.	.	.	.	.	.	E	V	.	.	.	L	.	.	.	.	.	.	.	.	.	V	.	.	E	.	.	.	.	.	.	.	.	.	.	.	.	.	Q	.	.	G
DENV-3-rNS1 D3/H/IMTSSA-SRI/2000/1266	AY099336.1	.	V	.	.	.	.	.	.	.	.	.	.	E	V	.	.	.	L	.	.	.	.	.	.	.	.	.	V	.	.	E	.	.	.	.	.	.	.	.	.	.	.	.	.	Q	.	.	G
DENV-3-3	LC410193	.	V	.	.	.	.	.	.	.	.	.	.	E	V	.	.	.	M	.	.	.	.	.	.	.	.	.	V	.	.	E	.	.	.	.	.	.	.	.	.	.	.	.	.	Q	.	.	G
DENV-3-1	LC410192	.	V	.	.	.	.	.	.	.	.	.	.	E	V	.	.	.	M	.	.	.	.	.	.	.	.	.	V	.	.	E	.	.	.	.	.	.	.	.	.	.	.	.	.	Q	.	.	G
DENV-3-2	LC410194	.	V	.	.	.	.	.	.	.	.	.	.	E	V	.	.	.	M	.	.	.	.	.	.	.	.	.	V	.	.	E	.	.	.	.	.	.	.	.	.	.	.	.	.	Q	.	.	G
DENV-4-rNS1 814669	AF326573.1	.	M	.	.	.	.	.	.	M	.	F	.	E	G	S	S	E	.	.	.	.	.	.	.	.	.	.	.	.	.	Q	K	.	.	.	.	.	.	.	.	.	.	.	.	S	.	.	Q
DENV-4 virus H241	AY947539.1	.	M	.	.	.	.	.	.	M	.	F	.	E	G	S	S	E	.	.	.	.	.	.	.	.	.	.	.	.	.	Q	K	.	.	.	.	.	.	.	.	.	.	.	.	S	.	.	Q
DENV-4-1	LC410196	.	M	.	.	.	.	.	.	M	.	F	.	E	G	S	S	E	.	.	.	.	.	.	.	.	.	.	.	.	.	Q	K	.	.	.	.	.	.	.	.	.	.	.	.	S	.	.	Q
DENV-4-2	LC410198	.	M	.	.	.	.	.	.	M	.	F	.	E	G	S	S	E	.	.	.	.	.	.	.	.	.	.	.	.	.	Q	K	.	.	.	.	.	.	.	.	.	.	.	.	S	.	.	Q
DENV-4-3	LC410201	.	M	.	.	.	.	.	.	M	.	F	.	E	G	S	S	E	.	.	.	.	.	.	.	.	.	.	.	.	.	Q	K	.	.	.	.	.	.	.	.	.	.	.	.	S	.	.	Q
Virus	Accession number	241	242	243	244	245	246	247	248	249	250	251	252	253	254	255	256	257	258	259	260	261	262	263	264	265	266	267	268	269	270	271	272	273	274	275	276	277	278	279	280	281	282	283	284	285	286	287	288
DENV-1-virus-Mochizuki	AB074760.1	M	I	I	P	K	I	Y	G	G	P	I	S	Q	H	N	Y	R	P	G	Y	S	T	Q	T	A	G	P	W	H	L	G	K	L	E	L	D	F	D	L	C	E	G	T	T	V	V	V	D
DENV-1-Nauru-1974	M23027.1	.	.	.	.	.	.	.	.	.	.	.	.	.	.	.	.	.	.	.	.	F	.	.	.	.	.	.	.	.	.	.	.	.	.	.	.	.	.	.	.	.	.	.	.	.	.	.	.
DENV-1-1	LC410183	.	.	.	.	.	.	.	.	.	.	.	.	.	.	.	.	.	.	.	.	F	.	.	.	.	.	.	.	.	.	.	.	.	.	.	.	.	.	.	.	.	.	.	.	.	.	.	.
DENV-1-3	LC652828	.	V	.	.	.	.	.	.	.	.	.	.	.	.	.	.	.	.	.	.	F	.	.	.	.	.	.	.	.	.	.	.	.	.	.	.	.	.	.	.	.	.	.	.	.	.	.	.
DENV-1-2	LC652827	.	V	.	.	.	.	.	.	.	.	.	.	.	.	.	.	.	.	.	.	F	.	.	.	.	.	.	.	.	.	.	.	.	.	.	.	.	.	.	.	.	.	.	.	.	.	.	.
DENV-2 virus-16681	U87411.1	.	.	.	.	.	N	L	A	.	.	V	.	.	.	.	.	.	.	.	.	H	.	.	I	T	.	.	.	.	.	.	.	.	.	M	.	.	.	F	.	D	.	.	.	.	.	.	T
DENV-2-TM19-013	MZ636801	.	.	.	.	.	N	L	A	.	.	V	.	.	.	.	.	.	.	.	.	H	.	.	I	.	.	.	.	.	.	.	.	.	.	M	.	.	.	F	.	D	.	.	.	.	I	.	T
DENV-2-3	LC410184	.	.	.	.	.	N	L	A	.	.	V	.	.	.	.	.	.	.	.	.	H	.	.	I	.	.	.	.	.	.	.	.	.	.	M	.	.	.	F	.	D	.	.	.	.	I	.	T
DENV-2-1	LC410190	.	.	.	.	.	N	F	A	.	.	V	.	.	.	.	.	.	.	.	.	H	.	.	.	.	.	.	.	.	.	.	R	.	.	M	.	.	.	F	.	.	.	.	.	.	.	.	T
DENV-2-2	LC410187	.	.	.	.	.	N	L	A	.	.	V	.	.	.	.	.	.	.	.	.	H	.	.	I	.	.	.	.	.	.	.	.	.	.	M	.	.	.	F	.	D	.	.	.	.	I	.	T
DV3 virus H87	M93130.1	.	.	.	.	.	S	L	A	.	.	.	.	.	.	.	H	.	.	.	.	H	.	.	.	.	.	.	.	.	.	.	.	.	.	.	.	.	N	Y	.	.	.	.	.	.	.	I	S
DV3-rNS1 D3/H/IMTSSA-SRI/2000/1266	AY099336.1	.	.	.	.	.	S	L	A	.	.	.	.	.	.	.	.	.	.	.	.	H	.	.	.	.	.	.	.	.	.	.	.	.	.	.	.	.	N	Y	.	.	.	.	.	.	.	I	T
DENV-3-3	LC410193	.	.	.	.	.	S	L	A	.	.	.	.	.	.	.	.	.	.	.	.	H	.	.	.	.	.	.	.	.	.	.	.	.	.	.	.	.	N	Y	.	.	.	.	.	.	.	I	T
DENV-3-1	LC410192	.	.	.	.	.	S	L	A	.	.	.	.	.	.	.	.	.	.	.	.	H	.	.	.	.	.	.	.	.	.	.	.	.	.	.	.	.	N	Y	.	.	.	.	.	.	.	I	T
DENV-3-2	LC410194	.	.	.	.	.	S	L	A	.	.	.	.	.	.	.	.	.	.	.	.	H	.	.	.	.	.	.	.	.	.	.	.	.	.	.	.	.	N	Y	.	.	.	.	.	.	.	I	T
DENV-4-rNS1 814669	AF326573.1	.	L	.	.	.	S	.	A	.	.	F	.	.	.	.	.	.	Q	.	.	A	.	.	.	V	.	.	.	.	.	.	.	.	.	I	.	.	G	E	.	P	.	.	.	.	T	I	Q
DENV-4 virus H241	AY947539.1	.	L	.	.	.	A	.	A	.	.	F	.	.	.	.	.	.	Q	.	.	A	.	.	.	V	.	.	.	.	.	.	.	.	.	I	.	.	G	E	.	P	.	.	.	.	T	I	Q
DENV-4-1	LC410196	.	L	.	.	.	T	.	A	.	.	V	.	.	.	.	.	.	Q	.	.	A	.	.	.	L	.	.	.	.	.	.	.	.	.	I	.	.	G	E	.	P	.	.	.	.	T	.	Q
DENV-4-2	LC410198	.	L	.	.	.	A	.	A	.	.	V	.	.	.	.	.	.	Q	.	.	A	.	.	.	L	.	.	.	.	.	.	.	.	.	I	.	.	G	E	.	P	.	.	.	.	T	.	Q
DENV-4-3	LC410201	.	L	.	.	.	A	.	A	.	.	V	.	.	.	.	.	.	Q	.	.	A	.	.	.	L	.	.	.	.	.	.	.	.	.	I	.	.	G	E	.	P	.	.	.	.	T	.	Q
Virus	Accession number	321	322	323	324	325	326	327	328	329	330	331	332	333	334	335	336	337	338	339	340	341	342	343	344	345	346	347	348	349	350	351	352
DENV-1-virus-Mochizuki	AB074760.1	L	R	F	K	G	E	D	G	C	W	Y	G	M	E	I	R	P	V	K	D	K	E	E	N	L	V	K	S	M	V	S	A
DENV-1-Nauru-1974	M23027.1	.	.	.	.	.	.	.	.	.	.	.	.	.	.	.	.	.	.	.	E	.	.	.	.	.	.	.	.	.	.	.	.
DENV-1-1	LC410183	.	.	.	R	.	.	.	.	.	.	.	.	.	.	.	.	.	.	.	E	.	.	.	.	.	.	.	.	.	.	.	.
DENV-1-3	LC652828	.	.	.	R	.	.	.	.	.	.	.	.	.	.	.	.	.	.	.	E	.	.	.	.	.	.	.	.	.	.	.	.
DENV-1-2	LC652827	.	.	.	R	.	.	.	.	.	.	.	.	.	.	.	.	.	.	.	E	.	.	.	.	.	.	.	.	.	.	.	.
DENV-2 virus-16681	U87411.1	.	.	Y	R	.	.	.	.	.	.	.	.	.	.	.	.	.	L	.	E	.	.	.	.	.	.	N	.	L	.	T	.
DENV-2-TM19-013	MZ636801	.	.	Y	R	.	.	.	.	.	.	.	.	.	.	.	.	.	L	.	E	.	.	D	.	.	.	N	.	L	.	T	.
DENV-2-3	LC410184	.	.	Y	R	.	.	.	.	.	.	.	.	.	.	.	.	.	L	.	E	.	.	.	.	.	.	N	.	L	.	T	.
DENV-2-1	LC410190	.	.	Y	R	.	.	.	.	.	.	.	.	.	.	.	.	.	L	.	E	.	.	.	.	.	.	N	.	L	.	T	.
DENV-2-2	LC410187	.	.	Y	R	.	.	.	.	.	.	.	.	.	.	.	.	.	L	.	E	.	.	.	.	.	.	N	.	L	.	T	.
DENV-3 virus H87	M93130.1	.	.	Y	M	.	.	.	.	.	.	.	.	.	.	.	.	.	I	N	E	.	.	.	.	M	.	.	.	L	A	.	.
DENV-3-rNS1 D3/H/IMTSSA-SRI/2000/1266	AY099336.1	.	.	Y	M	.	.	.	.	.	.	.	.	.	.	.	.	.	I	S	E	.	.	.	.	M	.	.	.	L	.	.	.
DENV-3-3	LC410193	.	.	Y	M	.	.	.	.	.	.	.	.	.	.	.	.	.	I	S	E	.	.	.	.	M	.	.	.	L	.	.	.
DENV-3-1	LC410192	.	.	Y	M	.	.	.	.	.	.	.	.	.	.	.	.	.	I	S	E	.	.	.	.	M	.	.	.	L	.	.	.
DENV-3-2	LC410194	.	.	Y	M	.	.	.	.	.	.	.	.	.	.	.	.	.	I	S	E	.	.	.	.	M	.	.	.	L	.	.	.
DENV-4-rNS1 814669	AF326573.1	.	.	.	L	.	.	.	.	.	.	.	.	.	.	.	.	.	L	S	E	.	.	.	.	M	.	.	.	Q	.	T	.
DENV-4 virus H241	AY947539.1	.	.	.	L	.	.	.	.	.	.	.	.	.	.	.	.	.	L	S	E	.	.	.	.	M	.	.	.	Q	.	.	.
DENV-4-1	LC410196	.	.	.	L	.	.	.	.	.	.	.	.	.	.	.	.	.	L	N	E	.	.	.	.	M	.	.	.	Q	.	.	.
DENV-4-2	LC410198	.	.	.	L	.	.	.	.	.	.	.	.	.	.	.	.	.	L	N	E	R	.	.	.	M	.	.	.	Q	.	.	.
DENV-4-3	LC410201	.	.	.	L	.	.	.	.	.	.	.	.	.	.	.	.	.	L	N	E	.	.	.	.	M	.	.	.	Q	.	.	.
[truncated: 32 more columns]
